# Supplementary material for: New Antibacterial Diterpenoids from the South China Sea Soft Coral Klyxum molle
Source: Mar Drugs. 2023 Jun 16;21(6):362. doi: 10.3390/md21060362 (PMC10304424; doi:10.3390/md21060362)
Supplement: Supplementary file 1 [file marinedrugs-21-00362-s001.zip]

Archive with 1 entries (1 files):
- marinedrugs-2430236-supplementary.pdf
